# Supplementary material for: Controlling Topology within Halogen-Bonded Networks by Varying the Regiochemistry of the Cyclobutane-Based Nodes
Source: Molecules. 2021 May 25;26(11):3152. doi: 10.3390/molecules26113152 (PMC8197507; doi:10.3390/molecules26113152)
Supplement: Supplementary file 1 [file molecules-26-03152-s001.zip]

Archive with 1 entries (1 files):
- molecules-1209359-SI.pdf
